# Supplementary material for: Assessing the Current Landscape of Reptile Pet Ownership in Hong Kong: A Foundation for Improved Animal Welfare and Future Research Directions
Source: Animals (Basel). 2024 Jun 12;14(12):1767. doi: 10.3390/ani14121767 (PMC11201183; doi:10.3390/ani14121767)
Supplement: Supplementary file 1 [file animals-14-01767-s001.zip]

Archive with 3 entries (3 files):
- Supplementary Materials (Table S1) - Questionnaire (Translated).docx
- Supplementary Materials (Table S2) - Justification of adequacy for four key husbandry practices in reptile care.docx
- Supplementary Materials (Table S3) - Justification of normal or abnormal reptile behavior.docx
